# Supplementary material for: Neuronatin regulates pancreatic β cell insulin content and secretion
Source: J Clin Invest. 2018 Jul 9;128(8):3369–81. doi: 10.1172/JCI120115 (PMC6063487; doi:10.1172/JCI120115)
Supplement: Supplemental Table 1 [file jci-128-120115-s104.xls]

## Sheet: Sheet1
Supplementary Table 1. Summary of proteins identified in neuronatin immunoprecipitates.		3 biological replicates
ms, mascot score; np, number of unique peptides; log2, log2 mean fold increase vs control immunoprecipitates; proteins in bold indicate neuronatin and also members of the signal peptidase complex
Accession no.	Protein name	ms	np	log2
Q9R0P6	Signal peptidase complex catalytic subunit Sec11a	683	17	5.4
Q9D958	Signal peptidase complex subunit 1	94	1	5.3
Q80TR4	Slit homolog 1 protein	1087	26	5.2
Q9CYN2	Signal peptidase complex subunit 2	1019	24	5.1
Q61979	Neuronatin	167	4	4.9
Q61263	Sterol O-acyltransferase 1	59	1	4.8
Q8CFX1	GDH/6PGL endoplasmic bifunctional protein	716	18	4.3
Q921G8	Gamma-tubulin complex component 2	560	17	4.2
Q3UPL0	Protein transport protein Sec31A	4148	71	4.2
P58854	Gamma-tubulin complex component 3	685	23	3.5
O54946	DnaJ homolog subfamily B member 6	113	3	3.5
Q8BKC5	Importin-5	451	8	3.3
P47753	F-actin-capping protein subunit alpha-1	67	1	3.2
Q9D1M0	Protein Sec13 homolog	429	8	3.1
Q6ZQJ5	DNA replication ATP-dependent helicase/nuclease DNA2	39	2	2.9
P33611	DNA polymerase alpha subunit B	36	1	2.8
Q6DFV1	Condensin-2 complex subunit G2	44	2	2.8
O08807	Peroxiredoxin-4	267	8	2.7
Q61171	Peroxiredoxin-2	217	5	2.6
Q6PIC6	Sodium/potassium-transporting ATPase subunit alpha-3	272	1	2.6
P60766	Cell division control protein 42 homolog	73	3	2.6
Q9WTR1	Transient receptor potential cation channel subfamily V member 2	271	12	2.5
Q9EQH2	Endoplasmic reticulum aminopeptidase 1	45	1	2.5
Q8R1B4	Eukaryotic translation initiation factor 3 subunit C	299	8	2.5
Q60605	Myosin light polypeptide 6	66	3	2.4
Q9D4F8	Gamma-tubulin complex component 4	119	4	2.4
Q07813	Apoptosis regulator BAX	215	7	2.4
Q9Z1Z0	General vesicular transport factor p115	954	22	2.2
Q9ERK4	Exportin-2	287	6	2.2
P46660	Alpha-internexin	124	5	2.2
Q3V132	ADP/ATP translocase 4	156	1	2.2
Q60875	Rho guanine nucleotide exchange factor 2	48	2	2.1
Q497V5	S1 RNA-binding domain-containing protein 1	103	5	2.1
Q6NZF1	Zinc finger CCCH domain-containing protein 11A	58	2	2.1
Q61425	Hydroxyacyl-coenzyme A dehydrogenase, mitochondrial	384	9	2
Q9CWH6	Proteasome subunit alpha type-7-like	52	1	2
Q9Z2G6	Protein sel-1 homolog 1	86	3	2
P83887	Tubulin gamma-1 chain	142	4	1.9
P61255	60S ribosomal protein L26	260	8	1.8
Q62261	Spectrin beta chain, non-erythrocytic 1	149	10	1.7
Q8VEF1	GRAM domain-containing protein 1A	240	8	1.7
P70302	Stromal interaction molecule 1	832	25	1.7
Q6P5D8	Structural maintenance of chromosomes flexible hinge domain-containing protein 1	240	6	1.7
Q8VDM6	Heterogeneous nuclear ribonucleoprotein U-like protein 1	213	10	1.7
Q60931	Voltage-dependent anion-selective channel protein 3	83	1	1.6
Q60930	Voltage-dependent anion-selective channel protein 2	60	2	1.6
Q7TPV4	Myb-binding protein 1A	208	6	1.6
Q9CZ44	NSFL1 cofactor p47	114	3	1.6
Q1HFZ0	tRNA (cytosine(34)-C(5))-methyltransferase	132	3	1.6
Q9Z1N5	Spliceosome RNA helicase Ddx39b	64	2	1.5
Q9CZU3	Superkiller viralicidic activity 2-like 2	53	5	1.5
Q99NI3	General transcription factor II-I repeat domain-containing protein 2	234	2	1.5
Q9ESN9	C-Jun-amino-terminal kinase-interacting protein 3	197	6	1.4
Q6IRU5	Clathrin light chain B	37	1	1.4
Q6PEM6	GRAM domain-containing protein 3	376	10	1.4
Q9DD03	Ras-related protein Rab-13	44	3	1.4
Q99M87	DnaJ homolog subfamily A member 3, mitochondrial	76	3	1.4
Q64514	Tripeptidyl-peptidase 2	405	11	1.4
Q9Z110	Delta-1-pyrroline-5-carboxylate synthase	410	9	1.4
Q9CRC0	Vitamin K epoxide reductase complex subunit 1	56	1	1.4
Q9CQ25	Mitotic-spindle organizing protein 2	53	3	1.3
Q8BVE3	V-type proton ATPase subunit H	132	7	1.3
P17156	Heat shock-related 70 kDa protein 2	925	4	1.3
Q8BH04	Phosphoenolpyruvate carboxykinase [GTP], mitochondrial	87	4	1.3
Q9EPU4	Cleavage and polyadenylation specificity factor subunit 1	110	4	1.3
O88741	Ganglioside-induced differentiation-associated protein 1	57	2	1.3
Q68FF6	ARF GTPase-activating protein GIT1	653	16	1.2
P46471	26S protease regulatory subunit 7	62	3	1.2
Q91YQ5	Dolichyl-diphosphooligosaccharide--protein glycosyltransferase subunit 1	241	7	1.2
P43274	Histone H1.4	104	1	1.1
Q9D8S3	ADP-ribosylation factor GTPase-activating protein 3	54	3	1.1
Q99JB2	Stomatin-like protein 2, mitochondrial	33	2	1.1
Q64012	RNA-binding protein Raly	78	3	1.1
Q8BW75	Amine oxidase [flavin-containing] B	244	8	1.1
Q64518	Sarcoplasmic/endoplasmic reticulum calcium ATPase 3	1096	19	1.1
Q9QZE5	Coatomer subunit gamma-1	349	5	1.1
Q9CZX8	40S ribosomal protein S19	367	9	1.1
Q8BG81	Polymerase delta-interacting protein 3	169	5	1.1
P62806	Histone H4	198	10	1
Q922J9	Fatty acyl-CoA reductase 1	88	3	1
Q78XF5	Oligosaccharyltransferase complex subunit OSTC	62	1	1
Q5XJY5	Coatomer subunit delta	74	2	1
Q6GSS7	Histone H2A type 2-A	145	2	1
Q9Z2V5	Histone deacetylase 6	113	4	1
Q9DCH4	Eukaryotic translation initiation factor 3 subunit F	98	2	1
Q60865	Caprin-1	124	6	1
Q61543	Golgi apparatus protein 1	215	13	0.9
P05213	Tubulin alpha-1B chain	1104	2	0.9
Q6ZQ38	Cullin-associated NEDD8-dissociated protein 1	366	12	0.9
Q8C052	Microtubule-associated protein 1S	50	4	0.9
Q64475	Histone H2B type 1-B	239	3	0.9
Q78IK2	Up-regulated during skeletal muscle growth protein 5	42	1	0.9
O08553	Dihydropyrimidinase-related protein 2	819	12	0.9
Q9JL18	Beta-secretase 2	85	1	0.9
P14206	40S ribosomal protein SA	252	6	0.9
O08547	Vesicle-trafficking protein SEC22b	90	1	0.9
P61211	ADP-ribosylation factor-like protein 1	83	4	0.9
Q8K297	Procollagen galactosyltransferase 1	36	4	0.9
P01863	Ig gamma-2A chain C region, A allele	99	3	0.8
Q9JHR7	Insulin-degrading enzyme	85	5	0.8
P52479	Ubiquitin carboxyl-terminal hydrolase 10	164	6	0.8
A6H8H2	DENN domain-containing protein 4C	58	3	0.8
Q9D8W5	26S proteasome non-ATPase regulatory subunit 12	108	4	0.8
Q3UHJ0	AP2-associated protein kinase 1	46	2	0.8
Q9Z1R2	Large proline-rich protein BAG6	126	5	0.8
Q8K4I3	Rho guanine nucleotide exchange factor 6	157	8	0.8
P16460	Argininosuccinate synthase	96	4	0.8
P80316	T-complex protein 1 subunit epsilon	261	8	0.8
P60710	Actin, cytoplasmic 1	797	1	0.8
Q02053	Ubiquitin-like modifier-activating enzyme 1	312	6	0.8
Q9D365	Signal peptidase complex subunit 3	252	6	0.8
P35980	60S ribosomal protein L18	306	9	0.8
Q9CR67	Transmembrane protein 33	85	1	0.8
Q8JZQ9	Eukaryotic translation initiation factor 3 subunit B	191	9	0.7
Q9EPL8	Importin-7	248	7	0.7
Q8VDP6	CDP-diacylglycerol--inositol 3-phosphatidyltransferase	53	3	0.7
Q7TNC4	Putative RNA-binding protein Luc7-like 2	88	2	0.7
Q02248	Catenin beta-1	62	2	0.7
Q9JHU4	Cytoplasmic dynein 1 heavy chain 1	1284	49	0.7
Q01768	Nucleoside diphosphate kinase B	63	3	0.7
Q9CXY6	Interleukin enhancer-binding factor 2	47	4	0.7
Q62188	Dihydropyrimidinase-related protein 3	136	4	0.7
Q8VDD5	Myosin-9	1063	33	0.7
P97310	DNA replication licensing factor MCM2	263	8	0.7
